# Supplementary material for: Addressing personal protective equipment (PPE) decontamination: Methylene blue and light inactivates severe acute respiratory coronavirus virus 2 (SARS-CoV-2) on N95 respirators and medical masks with maintenance of integrity and fit
Source: Infect Control Hosp Epidemiol. 2021 May 21;43(7):876–85. doi: 10.1017/ice.2021.230 (PMC8220024; doi:10.1017/ice.2021.230)
Supplement: Supplementary file 1 [file S0899823X21002300sup.zip]

Archive with 4 entries (4 files):
- S0899823X21002300sup001.docx
- S0899823X21002300sup002.docx
- S0899823X21002300sup003.zip
- S0899823X21002300sup004.docx
